# Supplementary material for: An innovative framework to determine the implementation level of personalized medicine: A systematic review
Source: Front Public Health. 2023 Feb 3;11:1039688. doi: 10.3389/fpubh.2023.1039688 (PMC9936069; doi:10.3389/fpubh.2023.1039688)
Supplement: Supplementary file 1 [file Table_1.XLSX]

## Sheet: Hoja1
Basic information (non scoring section)
Country	NA	NA	NA	NA	NA	NA	NA	NA	NA
Territorial level of implementation	NA	NA	NA	NA	NA	NA	NA	NA	NA
Name of the implementation project or initiative	NA	NA	NA	NA	NA	NA	NA	NA	NA
Name of the Implementation Steering Committee	NA	NA	NA	NA	NA	NA	NA	NA	NA
Health policy
Setting in motion towards legislative measures (i.e., existing project or initiative to reach this aim)
Legislation/Regulation
Collaborative working groups among the different stakeholders
Integration of PM in the health system
Portfolio of PM services
Level of accessibility of PM in the health system
Portfolio of purpose of care
Basic research and translation
Plan for the promotion of basic research in PM and translation to clinical research
Infrastructures and resources
Projects for gathering omics information at the population level
Biobanks (clinical samples at the population or pathology-specific level)
Electronic health record storage platforms
Omics data storage platforms
Omics data and big data analysis platforms
Data management and availability
Harmonization, quality, and protection of electronic health records
Harmonization, quality, and protection of omics data
Incorporation of omics data into electronic health records
Access to omics data of and interoperability among practitioners and entities
Use of omics data in clinical decision-making
Organizational areas
Interoperability among basic and translational research organisations and resources
Introduction of areas specialising in PM
Reinforcement of non-specialized areas involved in PM
Development and adoption of procedural guidelines
Organizational structure of omics testing
Omic testing equipment
Ethical, legal and social implications (ELSI)
Patient information care level
Standardized patient informed consent forms and/or the patient acceptance and commitment
Data protection mechanisms
Educational needs
Education and training for healthcare staff specialised and non-specialised in PM
Education of patients and relatives in PM
Awareness-raising and outreach activities for the citizenry
Assessment of health technologies (HTA)
PM-specific health technology assessment plan
Health technology assessment body
PM-specific health technology assessment methodology
HTA decision-making group
Assessment of implementation
PM implementation evaluation plan
Implementation evaluation body
Implementation evaluation methodology
Funding
PM implementation budget forecast
	0	0	0	0	0	0	0	0	0
Possible scores
0
1
2
